# Supplementary material for: Thermodynamics of harmony: Extending the analogy across musical systems
Source: PLoS One. 2025 May 9;20(5):e0322385. doi: 10.1371/journal.pone.0322385 (PMC12063884; doi:10.1371/journal.pone.0322385)
Supplement: S1 Computer codes — Zip file containing all the code used to generate the figures presented. (ZIP) [file pone.0322385.s001.zip]

Archive with 1 entries (1 files):
- Thermoharmony_Code_Tillotson.tar.gz
